# Supplementary material for: Experimental evidence of phase transition of silica polymorphs in basaltic eucrites: implications for thermal history of protoplanetary crust
Source: Sci Rep. 2024 Nov 2;14:26414. doi: 10.1038/s41598-024-77544-x (PMC11531478; doi:10.1038/s41598-024-77544-x)
Supplement: Supplementary file 2 — Supplementary Information 2. [file 41598_2024_77544_MOESM2_ESM.xlsx]

## Sheet: Supplementary table1
		Supplementary table 1. Averaged mineral compositions of plagioclase in studied eucrites
		Agoult	Unheated	800 ºC	900 ºC	1000 ºC	1040 ºC	1070 ºC
			n=21	n=18	n=20	n=20	n=29	n=15
		SiO2	46.21±0.30	46.00±0.33	46.24±0.13	46.32±0.13	46.54±0.22	46.08±0.21
		TiO2	<0.02	<0.02	<0.02	<0.02	<0.02	<0.02
		Al2O3	34.51±0.25	34.38±0.20	34.3±0.14	34.02±0.14	33.64±0.24	33.89±0.11
		Cr2O3	<0.02	<0.02	<0.02	<0.02	<0.02	<0.02
		FeO	0.36±0.09	0.35±0.11	0.36±0.09	0.40±0.13	0.37±0.11	0.36±0.06
		MnO	<0.02	<0.02	<0.02	<0.02	<0.02	<0.02
		CaO	17.62±0.12	17.58±0.08	17.61±0.09	17.50±0.11	17.82±0.13	17.61±0.10
		MgO	0.02±0.01	0.02±0.01	0.02±0.01	0.02±0.01	0.02±0.01	0.02±0.01
		Na2O	1.20±0.06	1.20±0.05	1.18±0.04	1.17±0.04	1.11±0.07	1.02±0.04
		K2O	0.06±0.01	0.07±0.01	0.06±0.01	0.06±0.01	0.07±0.02	0.06±0.01
		Total	99.98	99.6	99.77	99.49	99.57	99.04
		An	88.74±0.50	88.67±0.46	88.90±0.38	88.90±0.40	89.52±0.62	90.1±0.38
		Or	0.34±0.08	0.40±0.05	0.35±0.06	0.37±0.07	0.39±0.10	0.38±0.07
		Ab	10.92±0.48	10.93±0.44	10.76±0.37	10.73±0.39	10.09±0.60	9.43±0.37
		A-87272	Unheated	800 ºC	900 ºC	1000 ºC	1040 ºC	1070 ºC
			n=21	n=25	n=22	n=20	n=25	n=10
		SiO2	46.29±0.19	45.66±0.29	45.35±0.61	45.61±0.22	45.83±0.22	45.44±0.33
		TiO2	<0.02	<0.02	<0.02	<0.02	<0.02	<0.02
		Al2O3	34.62±0.23	34.87±0.35	34.74±0.32	34.78±0.29	34.49±0.35	34.20±0.49
		Cr2O3	<0.02	<0.02	<0.02	<0.02	<0.02	<0.02
		FeO	0.09±0.05	0.28±0.12	0.17±0.10	0.18±0.13	0.12±0.11	0.62±0.36
		MnO	<0.02	<0.02	<0.02	<0.02	<0.02	<0.02
		CaO	17.94±0.13	17.94±0.15	17.92±0.11	17.91±0.17	18.31±0.11	18.00±0.15
		MgO	<0.01	<0.01	<0.01	0.02±0.04	<0.01	0.07±0.04
		Na2O	0.95±0.06	0.97±0.05	0.98±0.07	0.99±0.07	0.92±0.07	0.85±0.09
		K2O	0.07±0.05	0.05±0.02	0.06±0.01	0.05±0.02	0.07±0.02	0.06±0.04
		Total	99.96	99.77	99.22	99.54	99.74	99.24
		An	90.82±0.61	90.83±0.38	90.67±0.57	90.64±0.64	91.34±0.65	91.81±1.00
		Or	0.45±0.31	0.31±0.09	0.34±0.09	0.31±0.12	0.40±0.13	0.34±0.22
		Ab	8.73±0.52	8.86±0.39	8.99±0.59	9.05±0.66	8.26±0.64	7.85±0.83
		HaH262	Unheated	1010 ºC	1040 ºC	1050 ºC	1070 ºC	1100 ºC
			n=22	n=32	n=27	n=24	n=24	n=20
		SiO2	47.43±0.71	47.37±0.51	47.39±0.80	47.80±1.06	47.48±0.76	46.89±0.38
		TiO2	<0.02	<0.02	<0.02	<0.02	<0.02	<0.02
		Al2O3	33.58±0.48	33.72±0.37	33.25±0.80	33.26±0.75	33.26±0.49	33.77±0.27
		Cr2O3	<0.02	<0.02	<0.02	<0.02	<0.02	<0.02
		FeO	0.15±0.04	0.25±0.08	0.32±0.12	0.33±0.16	0.29±0.21	0.36±0.22
		MnO	<0.02	<0.02	<0.02	<0.02	<0.02	<0.02
		CaO	16.88±0.48	17.19±0.40	16.89±0.47	16.52±0.58	16.58±0.50	17.18±0.23
		MgO	<0.01	<0.01	<0.01	<0.01	0.03±0.07	0.03±0.05
		Na2O	1.55±0.23	1.50±0.21	1.53±0.25	1.66±0.33	1.61±0.28	1.30±0.16
		K2O	0.11±0.03	0.12±0.04	0.13±0.06	0.14±0.04	0.15±0.06	0.10±0.02
		Total	99.7	100.15	99.51	99.71	99.37	99.63
		An	85.20±2.28	85.74±2.02	85.22±2.47	83.94±3.12	84.33±2.83	87.4±1.49
		Or	0.67±0.17	0.71±0.23	0.78±0.37	0.83±0.26	0.9±0.34	0.63±0.14
		Ab	14.13±2.14	13.55±1.89	14±2.24	15.23±2.89	14.77±2.53	11.97±1.37

## Sheet: Supplementary table2
		Supplementary table 2. Averaged mineral compositions of pyroxenes and melt in studied eucrites
		Agoult	Unheat		800 ºC		900 ºC		1000 ºC		1040 ºC		1070 ºC
			low-Ca Px	high-Ca Px	low-Ca Px	high-Ca Px	low-Ca Px	high-Ca Px	low-Ca Px	high-Ca Px	low-Ca Px	high-Ca Px	low-Ca Px	high-Ca Px
			n=13	n=15	n=13	n=14	n=10	n=13	n=14	n=13	n=12	n=5	n=7	n=12
		SiO2	50.51±0.20	50.87±0.28	50.33±0.23	51.05±0.34	50.44±0.17	50.93±0.22	50.53±0.28	50.75±0.40	49.98±0.37	50.88±0.25	50.19±0.16	50.47±0.36
		TiO2	0.22±0.02	0.51±0.06	0.23±0.04	0.51±0.06	0.25±0.04	0.53±0.10	0.23±0.02	0.57±0.06	0.23±0.03	0.54±0.11	0.25±0.04	0.57±0.05
		Al2O3	0.25±0.03	0.78±0.06	0.26±0.04	0.74±0.06	0.26±0.03	0.77±0.14	0.23±0.03	0.88±0.08	0.26±0.02	0.79±0.11	0.31±0.04	0.88±0.22
		Cr2O3	0.13±0.02	0.32±0.04	0.12±0.02	0.31±0.03	0.12±0.03	0.31±0.05	0.14±0.03	0.34±0.04	0.11±0.02	0.32±0.06	0.12±0.02	0.31±0.03
		FeO	33.88±0.98	18.05±0.24	33.4±1.91	18.02±0.12	33.74±1.40	18.11±0.33	32.84±1.59	18.06±0.31	34.26±0.41	18.25±0.20	33.21±0.37	18.08±0.44
		MnO	1.07±0.04	0.57±0.02	1.07±0.08	0.57±0.03	1.09±0.05	0.58±0.04	1.06±0.06	0.59±0.03	1.15±0.05	0.59±0.04	1.09±0.03	0.57±0.03
		CaO	2.78±0.85	18.64±0.19	3.30±1.77	18.67±0.19	3.03±1.27	18.45±0.19	3.70±1.43	18.28±0.27	2.43±0.40	18.73±0.16	2.91±0.42	18.16±0.41
		MgO	12.09±0.09	10.01±0.10	12.04±0.15	10.11±0.11	12.15±0.18	10.08±0.09	12.14±0.17	10.05±0.11	11.55±0.11	9.72±0.07	12.09±0.21	9.85±0.17
		Na2O	0.02±0.01	0.09±0.02	0.02±0.02	0.07±0.01	0.02±0.01	0.06±0.01	<0.01	0.08±0.01	<0.01	0.07±0.02	0.04±0.02	0.10±0.03
		K2O	<0.01	<0.01	<0.01	<0.01	<0.01	<0.01	<0.01	<0.01	<0.01	0.02±0.02	<0.01	<0.01
		Total	100.95	99.84	100.77	100.05	101.1	99.82	100.87	99.6	99.98	99.91	100.21	98.99
		Fs	57.44±1.62	30.2±0.38	56.53±3.34	30.05±0.20	56.91±2.28	30.32±0.49	55.45±2.67	30.40±0.54	59.11±0.72	30.63±0.34	56.79±0.61	30.70±0.70
		Wo	6.04±1.86	39.96±0.39	7.15±3.82	39.88±0.34	6.56±2.74	39.59±0.40	8.01±3.10	39.43±0.46	5.37±0.87	40.28±0.21	6.37±0.91	39.49±0.67
		En	36.52±0.31	29.84±0.30	36.32±0.54	30.07±0.31	36.52±0.48	30.08±0.20	36.55±0.48	30.16±0.19	35.52±0.28	29.08±0.20	36.84±0.53	29.82±0.48
		A-87272	Unheat		800 ºC		900 ºC		1000 ºC		1040 ºC		1070 ºC
			low-Ca Px	high-Ca Px	low-Ca Px	high-Ca Px	low-Ca Px	high-Ca Px	low-Ca Px	high-Ca Px	low-Ca Px	high-Ca Px	low-Ca Px	high-Ca Px	Melt
			n=5	n=4	n=13	n=7	n=11	n=7	n=7	n=8	n=8	n=8	n=3	n=3	n=4
		SiO2	50.20±0.67	51.83±0.20	50.89±0.89	51.77±0.50	50.28±0.47	51.19±0.25	50.18±0.49	51.49±0.55	49.75±0.30	50.24±0.50	50.54±0.99	50.51±0.20	49.36±1.40
		TiO2	0.13±0.02	0.27±0.07	0.15±0.02	0.30±0.09	0.15±0.04	0.35±0.07	0.12±0.02	0.39±0.10	0.14±0.04	0.42±0.03	0.15±0.02	0.30±0.05	0.49±0.22
		Al2O3	0.39±0.24	0.58±0.09	0.23±0.10	0.59±0.18	0.28±0.21	0.67±0.14	0.33±0.13	0.67±0.16	0.44±0.12	1.10±0.22	0.63±0.15	1.09±0.13	3.75±1.98
		Cr2O3	0.09±0.03	0.18±0.02	0.08±0.03	0.16±0.02	0.06±0.02	0.23±0.09	0.11±0.03	0.24±0.03	0.08±0.02	0.23±0.04	0.10±0.05	0.25±0.02	0.10±0.06
		FeO	35.29±0.47	16.83±0.58	35.49±0.20	16.83±1.38	36.21±0.58	16.62±0.64	35.15±0.65	16.32±0.30	33.90±0.73	19.63±1.57	30.20±0.85	20.93±0.78	27.59±0.49
		MnO	1.10±0.04	0.56±0.08	1.12±0.03	0.57±0.05	1.18±0.07	0.52±0.03	1.13±0.04	0.56±0.03	1.12±0.04	0.65±0.07	1.04±0.07	0.79±0.08	0.90±0.07
		CaO	1.20±0.49	19.73±0.85	0.93±0.13	19.5±1.55	0.97±0.20	20.00±1.04	1.47±0.54	20.64±0.25	2.36±0.73	17.75±1.33	3.40±0.47	14.88±0.53	8.49±2.30
		MgO	12.20±0.26	10.07±0.30	12.70±0.39	10.10±0.34	11.94±0.20	9.98±0.21	12.14±0.13	9.80±0.32	11.79±0.35	9.56±0.17	13.60±0.91	10.83±0.22	8.68±3.20
		Na2O	0.02±0.02	0.07±0.00	0.02±0.01	0.04±0.02	0.03±0.02	0.06±0.02	0.02±0.01	0.07±0.02	0.02±0.02	0.05±0.03	0.07±0.07	0.06±0.01	0.52±0.56
		K2O	<0.01	<0.01	<0.01	<0.01	0.02±0.01	<0.01	<0.01	<0.01	<0.01	<0.01	0.02±0.02	<0.01	0.07±0.05
		Total	100.62	100.12	101.61	99.86	101.1	99.62	100.652	100.169	99.6	99.63	99.73	99.64	99.8805
		Fs	60.25±1.08	28.02±1.13	59.85±0.64	28.15±2.48	61.65±0.85	27.69±1.15	59.90±1.19	27.10±0.58	58.51±1.39	33.05±2.74	51.39±2.30	35.30±1.03	51.27±2.74
		Wo	2.62±1.05	42.09±1.58	2.00±0.28	41.75±3.05	2.12±0.45	42.68±1.92	3.21±1.18	43.91±0.27	5.21±1.61	38.28±2.75	7.41±0.99	32.15±1.38	20.40±6.20
		En	37.13±0.41	29.9±0.82	38.15±0.69	30.1±1.15	36.23±0.61	29.64±0.89	36.89±0.23	28.99±0.69	36.28±1.03	28.67±0.38	41.20±2.01	32.55±0.48	28.34±8.80
		HaH262	Unheat		1010 ºC		1040 ºC		1050 ºC		1070 ºC			1100 ºC
			low-Ca Px	high-Ca Px	low-Ca Px	high-Ca Px	low-Ca Px	high-Ca Px	low-Ca Px	high-Ca Px	low-Ca Px	high-Ca Px	Melt	low-Ca Px	high-Ca Px	Melt
			n=10	n=5	n=6	n=4	n=17	n=5	n=12	n=6	n=9	n=6	n=10	n=6	n=6	n=9
		SiO2	49.96±0.79	50.93±0.48	47.31±1.11	50.00±1.01	49.27±0.77	50.40±0.51	49.86±0.88	50.63±0.78	49.67±0.76	50.30±0.90	48.73±0.19	49.96±0.27	51.11±0.28	51.48±1.39
		TiO2	0.34±0.19	0.28±0.10	0.74±0.39	0.32±0.17	0.25±0.19	0.32±0.09	0.24±0.22	0.33±0.17	0.30±0.22	0.46±0.21	2.53±0.22	0.19±0.08	0.62±0.40	1.89±0.07
		Al2O3	0.23±0.07	0.34±0.07	0.34±0.09	0.36±0.08	0.19±0.06	0.47±0.14	0.19±0.10	0.37±0.08	0.21±0.08	0.52±0.22	8.97±0.48	0.16±0.02	1.10±0.93	10.25±0.19
		Cr2O3	0.75±0.59	0.51±0.30	1.71±0.85	0.64±0.81	0.47±0.49	0.34±0.14	0.52±0.70	0.54±0.48	0.65±0.62	0.67±0.67	0.11±0.04	0.38±0.20	0.42±0.19	0.14±0.03
		FeO	35.52±0.24	27.31±2.03	36.07±0.34	25.84±3.25	35.82±0.34	22.57±2.54	35.72±0.35	24.13±3.27	35.81±0.29	24.02±3.34	25.01±0.74	35.34±0.43	17.58±1.01	20.01±1.43
		MnO	1.12±0.03	0.89±0.10	1.14±0.04	0.86±0.10	1.16±0.05	0.7±0.08	1.15±0.04	0.74±0.12	1.13±0.04	0.76±0.10	0.65±0.03	1.14±0.04	0.57±0.04	0.56±0.05
		CaO	2.34±0.04	10.23±2.07	2.34±0.04	12.11±3.23	2.41±0.06	15.03±2.28	2.40±0.08	13.62±3.03	2.40±0.10	13.36±3.25	9.96±0.09	2.63±0.48	17.88±1.85	10.38±0.13
		MgO	11.21±0.20	10.59±0.30	10.2±0.16	9.74±0.16	10.51±0.22	9.59±0.23	11.23±0.21	10.23±0.26	11.10±0.18	10.02±0.25	2.20±0.36	11.17±0.10	10.69±1.11	3.25±0.10
		Na2O	0.02±0.01	0.03±0.02	<0.01	0.04±0.01	0.02±0.01	0.05±0.02	<0.01	0.04±0.02	<0.01	0.05±0.02	0.57±0.06	0.02±0.01	0.09±0.04	0.73±0.07
		K2O	<0.01	<0.01	<0.01	<0.01	0.02±0.01	<0.01	0.02±0.01	<0.01	<0.01	<0.01	0.05±0.01	<0.01	<0.01	0.11±0.01
		Total	101.49	101.11	99.85	99.91	100.1	99.47	101.31	100.63	101.27	100.16	98.73	100.99	100.06	98.69
		Fs	60.73±0.45	46.06±3.51	63.00±0.57	44.07±6.00	62.15±0.53	38.32±4.40	60.74±0.67	40.36±5.60	61.04±0.49	40.78±6.05	59.99±1.51	60.29±0.76	29.55±2.16	51.1±1.44
		Wo	5.12±0.07	22.10±4.42	5.24±0.09	26.36±6.67	5.36±0.11	32.67±4.85	5.22±0.17	29.15±6.34	5.24±0.19	28.96±6.72	30.61±0.64	5.74±1.04	38.43±3.31	34.05±1.23
		En	34.15±0.40	31.84±0.91	31.76±0.50	29.58±0.71	32.49±0.51	29.01±0.68	34.03±0.54	30.48±0.84	33.72±0.44	30.27±0.77	9.40±1.47	33.97±0.34	32.02±3.25	14.84±0.37
